# Supplementary material for: Identification and characterization of pathogenicity-related genes of Rhizoctonia solani AG3 during tobacco infection
Source: Front Plant Sci. 2023 Jan 17;13:1116506. doi: 10.3389/fpls.2022.1116506 (PMC9887180; doi:10.3389/fpls.2022.1116506)
Supplement: Supplementary Table 1 — Summary of RNA-seq results. [file DataSheet_1.zip]

Archive with 5 entries (4 files):
- Supplementary Tables/Supplementary Table S1.xlsx
- Supplementary Tables/Supplementary Table S2.xlsx
- Supplementary Tables/Supplementary Table S3.xlsx
- Supplementary Tables/Supplementary Table S4.xlsx
- Supplementary Tables/
