# Supplementary material for: Identification and characterization of pathogenicity-related genes of Rhizoctonia solani AG3 during tobacco infection
Source: Front Plant Sci. 2023 Jan 17;13:1116506. doi: 10.3389/fpls.2022.1116506 (PMC9887180; doi:10.3389/fpls.2022.1116506)
Supplement: Supplementary Table 1 — Summary of RNA-seq results. [file DataSheet_1.zip › Supplementary Tables/Supplementary Table S1.xlsx]

## Sheet: Sheet1
Sample	Raw Data		Valid Data		Valid Ratio(reads)	Q20%	Q30%	GC content%
	Read	Base	Read	Base
LR22D22DX1	67935844	10.19G	65287620	9.79G	96.1	99.95	96.72	53
LR22D22DX10	65797086	9.87G	63565196	9.53G	96.61	99.96	96.78	45.5
LR22D22DX11	72724262	10.91G	69929338	10.49G	96.16	99.95	96.67	48
LR22D22DX12	68055778	10.21G	53336662	8.00G	78.37	99.98	97.1	48
LR22D22DX13	65041408	9.76G	59472024	8.92G	91.44	99.97	96.79	47
LR22D22DX14	79376060	11.91G	76897694	11.53G	96.88	99.93	96.72	49
LR22D22DX15	77620742	11.64G	74446744	11.17G	95.91	99.94	96.76	43
LR22D22DX16	62063572	9.31G	49859442	7.48G	80.34	99.97	96.7	47
LR22D22DX17	76589138	11.49G	73668974	11.05G	96.19	99.95	96.6	47
LR22D22DX18	61266914	9.19G	58151416	8.72G	94.91	99.95	96.72	46.5
LR22D22DX19	78476014	11.77G	75609702	11.34G	96.35	99.94	96.55	42.5
LR22D22DX2	69629394	10.44G	67591022	10.14G	97.07	99.96	96.81	52.5
LR22D22DX20	75531518	11.33G	72617538	10.89G	96.14	99.95	96.68	43
LR22D22DX21	77571568	11.64G	74763114	11.21G	96.38	99.95	96.51	43
LR22D22DX3	74294738	11.14G	71789694	10.77G	96.63	99.95	96.66	52.5
LR22D22DX4	58456286	8.77G	53789064	8.07G	92.02	99.97	97.08	42.5
LR22D22DX5	78123540	11.72G	73787734	11.07G	94.45	99.94	96.8	43.5
LR22D22DX6	81243184	12.19G	77958528	11.69G	95.96	99.95	96.94	43.5
LR22D22DX7	80242874	12.04G	77612052	11.64G	96.72	99.95	96.85	46.5
LR22D22DX8	81195904	12.18G	78588202	11.79G	96.79	99.95	96.77	48.5
LR22D22DX9	74835748	11.23G	66893962	10.03G	89.39	99.97	96.95	46
