# Supplementary material for: Identification and characterization of pathogenicity-related genes of Rhizoctonia solani AG3 during tobacco infection
Source: Front Plant Sci. 2023 Jan 17;13:1116506. doi: 10.3389/fpls.2022.1116506 (PMC9887180; doi:10.3389/fpls.2022.1116506)
Supplement: Supplementary Table 1 — Summary of RNA-seq results. [file DataSheet_1.zip › Supplementary Tables/Supplementary Table S2.xlsx]

## Sheet: Sheet1
Table S2 primers in this study.
Gene ID	Forward primer (5'-3')	Reverse primer (5'-3')
YS1_006975	CTCGCATTCATGCAACTCGG	CGTTTTTCAAGCGTGTCGGT
YS1_003448	GCTTCCAAAGGCGACTACCT	ACACGTTTGACGGTAGGTCC
YS1_005595	GTATCCGACTGCTGGAGAGC	GGCATGCCAACGACAAACTT
YS1_005786	CTCTTTGCGGCGTATCAAGC	TGACCGATACGAGCAATCCG
YS1_002499	TGCATCTACTTTGCCCGTGT	TGGCCAAAGAGTATGCCCTG
YS1_009640	TGGATCGTTGCTTTACGCCT	GGTCGATCGAACTCCCCATC
YS1_009525	CGCAAGCAACGCATAGAGTC	AGGAGACCCATTGTGCGAAG
YS1_002560	GTCAGTGTCCCAAACGCAAC	TCGTTCCACGGTAAGCGAAA
YS1_003665	CGACGCTGCCTTTATTGTCG	AAAAACAGCCGTCACGAACG
Pexro3	ggcggccgctctagaactagtATGTTACCTCGCCTAGCCTTTC	gaggtcgacggtatcgataagcttAAACGCACCACATTCATTGC
PD8	ggcggccgctctagaactagtATGATTGCTGCCGCCG	gaggtcgacggtatcgataagcttTCGAGTATAGCCGACTGGGG
YS1_002209(Actin)	GTATGCCACGTCGCATTCCAGA	GCCAAAACTGCTAAGGGCATTC
