# Supplementary material for: Identification and characterization of pathogenicity-related genes of Rhizoctonia solani AG3 during tobacco infection
Source: Front Plant Sci. 2023 Jan 17;13:1116506. doi: 10.3389/fpls.2022.1116506 (PMC9887180; doi:10.3389/fpls.2022.1116506)
Supplement: Supplementary Table 1 — Summary of RNA-seq results. [file DataSheet_1.zip › Supplementary Tables/Supplementary Table S4.xlsx]

## Sheet: 0h&12h
ID

## Sheet: 0h&24h
ID

## Sheet: 0h&48h
ID

## Sheet: 0h&72h
ID

## Sheet: 0h&96h
ID

## Sheet: 0h&120h
ID
